# Supplementary material for: Is the Non-Coding RNA miR-195 a Biodynamic Marker in the Pathogenesis of Head and Neck Squamous Cell Carcinoma? A Prognostic Meta-Analysis
Source: J Pers Med. 2023 Jan 31;13(2):275. doi: 10.3390/jpm13020275 (PMC9963742; doi:10.3390/jpm13020275)
Supplement: Supplementary file 1 [file jpm-13-00275-s001.zip]

Archive with 1 entries (1 files):
- jpm-2163429-supplementary materials.pdf
